# Supplementary material for: Adaptation by Type V-A and V-B CRISPR-Cas Systems Demonstrates Conserved Protospacer Selection Mechanisms Between Diverse CRISPR-Cas Types
Source: CRISPR J. 2022 Aug 12;5(4):536–47. doi: 10.1089/crispr.2021.0150 (PMC9419969; doi:10.1089/crispr.2021.0150)
Supplement: Supplemental data [file Suppl_TableS1-S3.xlsx]

## Sheet: Table S1
Table S1. Plasmid maps of plasmids used in this study
Plasmid name	Plasmid map
from pRham_Cas12a(RuvC)	https://benchling.com/s/seq-0xybn0zkIZB9IDZLmH8E
from pRham_Cas12a(PI)	https://benchling.com/s/seq-DqfhKl7WAuXREXaWz0ZR
pCas4_1_2_VA_corrected	https://benchling.com/s/seq-frXKiZjflvGKGV9K6vPl
pCas4_1_Δ2_VA_corrected	https://benchling.com/s/seq-4sFRFQapcexvZvnR3XPE
pCasΔ4_1_2_VA_corrected	https://benchling.com/s/seq-VfEWjTiHABiXLlYxsLZo
pCas-mut4_1_2_VA_corrected	https://benchling.com/s/seq-nUc7d4ms0stNyFxF4q3O
pCas4/1_2 _VB_corrected	https://benchling.com/s/seq-vXyn39zA5clIc9oMnR6G
pCas-4/1Δ2_VB_corrected	https://benchling.com/s/seq-qjkJkgQbhn3vzelMTrEb
pCas-mut4/1_2_VB_corrected	https://benchling.com/s/seq-2CKFRzNyPqJY6d3HAlJa
pCas_4(I-U)/1_2_corrected	https://benchling.com/s/seq-cMJSLJEJXa39P4KLIovb
pCas12a	https://benchling.com/s/seq-uiEmtCTuCIZo0rlMhqeQ
pCas12a(RuvC)	https://benchling.com/s/seq-aUB3YZ3ur7U0nEFQ8cG6
pCas12a(PI)	https://benchling.com/s/seq-DqfhKl7WAuXREXaWz0ZR
pCas12b_corrected	https://benchling.com/s/seq-N4c8IzIZYTIJzb3yrc3p
pCas12b (RuvC)_corrected	https://benchling.com/s/seq-UDgatAOpnasJsaKlzunO
pCas12b (PI)_corrected	https://benchling.com/s/seq-UE6tQzvrCpgqTDtOpVjI
pTarget	https://benchling.com/s/seq-KrdU9XFNtcp5dBxOidpA
pTarget_PS_VA	https://benchling.com/s/seq-hYGkS83VKQq6P3YCEE5Z
pTarget_priming_VA	https://benchling.com/s/seq-1yfciqBsTrBUnvzWqyYy
pTarget_PS_VB	https://benchling.com/s/seq-hYGkS83VKQq6P3YCEE5Z
pTarget_priming_VB	https://benchling.com/s/seq-1yfciqBsTrBUnvzWqyYy

## Sheet: Table S2
Table S2. Oligonucleotides used in this study
oligo ID	sequence (5'-3')	description
BG14039	ATTCTGTCCTTACTCGATATATTTGC	Fw V-A Cas4 SDM 2
BG14040	ATAAAATCATTTAACCATGTTATTGCATTGG	Rv V-A Cas4 SDM 2
BG14426	TGGAGTGAAACTTAGTCTATCATTG	Fw VA ΔCas2 US
BG14427	ATAGAATGCGTCATAACTGACTATCAACATACACC	Rv BsmI VA ΔCas2 US
BG14428	TATGAATGCGAAAATTGCAAACCTTAGTCTTTATGTT	Fw BsmI VA ΔCas2 DS
BG14429	TCCTTTCGGGCTTTGTTAG	Rv VA ΔCas2DS
BG14430	AACCGTGTACGTGTCGGAGC	Fw VB ΔCas2 US
BG14431	ATAGAATGCGACATATCGGCGCATCGCCA	Rv Bsmi VB ΔCas2 US
BG14432	TATGAATGCGAGGATTGATGTAAACTTCAAATACG	Fw VB ΔCas2 del DS
BG14433	TTCCTTTCGGGCTTTGTTAG	Rv VB ΔCas2 del DS
BG14434	TACATATGAAATCTTCTCACC	Fw VA ΔCas4 US
BG14435	ATAGAATGCGGAATATAAAATCATTTAACCATGTTAT	Rv BsmI VA ΔCas4 US
BG14436	TATGAATGCGGTGATAAAACGGACTTGTAG	Fw BsmI VA ΔCas4 DS
BG14437	CTACGATAAACAATGCAAGA	Rv VA ΔCas4 DS
BG14437	CTACGATAAACAATGCAAGA	Rv VA ΔCas4 DS
BG14438	GATGGAAGCGTTCGCTAAAAGAC	Fw VB K81ACas4 US
BG14439	TGCCGCTTCAACGGGCTCC	Rv VB K81ACas4 US
BG14440	CATTCAAGCGCACCAAACG	Fw VB K81ACas4 DS
BG14441	GGTCGATTCCATCCCATCTTTC	Rv VB K81ACas4 DS
BG14442	ATCCAATGCAATGGCTGAGACAGACGG	Fw Cas4 I-U Gibson
BG14443	CGGACTCGTGAGAAAGCGCACTTCATC	Rv Cas4 I-U Gibson
BG14444	TCTCAGCCATTGCATTGGATTGGAAGTACAGG	Fw vector 4/1_2 VB Gibson
BG14445	GCTTTCTCACGAGTCCGGACGGAGAG	Rv vector 4/1_2 VB Gibson
BG14858	TACATATGAAATCTTCTCACCATCACC	Fw VA K70ACas4 US
BG14859	ATAGAATGCGCTCTCTCCACAAGTAAGCCC	Rv BsmI VA K70ACas4 US
BG14860	TATGAATGCGAGGCAAATCAAGACTATCTAT	Fw BsmI VA K70ACas4 DS
BG15488	GGAATTGAGCGAGTACCAGTTC	Fw dCas12b E848A BB
BG15489	ATGTGATCCGAATCGTCTCG	Rv dCas12b D570A BB
BG15490	GCCAAATTTTTGAGCCCCTTGGCCGACAAGGACGCAGTTGGTGGGCTTGGAATCGCGAAGG	R122A G143P oligo Top
BG15491	GGCGCCTTCGCGATTCCAAGCCCACCAACTGCGTCCTTGTCGGCCAAGGGGCTCAAAAATT	R122A G143P oligo Bot
BG15492	ATAGGTCTCGCGCCGAACAAACCGCGGTGGGTTC	Fw BsaI Cas12b PImut BB
BG15493	TATGGTCTCTTGGCGGCAATTTGCTGCGCGTC	Rv BsaI Cas12b PImut BB
BG22593	CTAGCGCCCTCCTAAGGATC	pACYC-C2c1 rv
BG22594	ATGGCCGTCAAATCCATCAAAGTG	pACYC-C2c1 Fw
BG22746	CATATGTATATCTCCTTCTTAAAGTTAAAC	Rv pCas_adaptation_phos
BG22850	GAAAATTATATTTtGATAACATGGTTAAATGATTTTATATTCTGTC	Fw pCas_adaptation_V-A_Cas4
BG22851	GCCGTACCGATTCGGATGCTGAATGAACTCTCTTATTGCGAACGTTTATATCATTTGATGCACGTGCAAGGGTTATTCGAAAAATC	Fw pCas_adaptation_V-B_Cas4
BG22880	GACGAAAGGGCCTCGTGATACG	Fw p2A_T gibson
BG22881	TCATGCAACTCGTAGGACAGGTG	Rv p2A_T gibson
BG22882	CTACGAGTTGCATGATCACTGATAGATACAAGAGCCATAAGAAC	Fw pUA66 insert gibson
BG22883	CGAGGCCCTTTCGTCAAAGCAAATGAACTAGCGATTAGTCG	Rv pUA66 insert gibson
BG22976	ATGTTTAGTAAAAATGATATTGAATCAAAGAATATAG	Fw pCas4 VA Cas1
BG22977	ATGGCTGAGACAGACGGGAG	Fw pCas4 VB CasIU
BG22979	GAGAAGTCATTTAATAAGGCCACTGTTAAAAGCCAGTATGTTCTCTAGTGTGG	Fw p2AT VA PS insertion
BG22980	CAGAAGTCATTTAATAAGGCCACTGTTAAAAGCCAGTATGTTCTCTAGTGTGG	Fw p2AT VA PS priming insertion
BG22981	TGTTTGGTAAAGGTAAAAAGACGAATGATGCATCCCGTGAGCCATGAGAACGAACC	Fw p2AT VB PS insertion
BG22982	CGTTTGGTAAAGGTAAAAAGACGAATGATGCATCCCGTGAGCCATGAGAACGAACC	Fw p2AT VB PS priming insertion
BG22992	TAAATACGGAAGGATCTGAGGTTCTTATG	Rv p2AT PS insertion
BG23391	CTGAATGCGGCGCAAAATCTGC	Fw pACYC-dC2c1 vector Gibson
BG23392	CAGCAGGATGAGCTGGCACG	Rv pACYC-dC2c1 vector Gibson
BG23393	CAGCTCATCCTGCTGGCCGAATTGAGCGAGTACCAGTTCAATAAC	Fw dC2c1 Gibson
BG23394	TTGCGCCGCATTCAGGGCGGCGTGAATCTGATGAAAG	Rv dC2c1 Gibson
BN1034	TACTTCCAATCCAATGCATTGCATAATATCTATAGTAATGCCT	Fw Cas4_1_2 VA LIC
BN1035	GTCATTTAATAAGGCCACTGTTAAAATAACATTGGAAGTGGATAA	Rv Cas4_1_2 VA LIC
BN1043	TACTTCCAATCCAATGCATTGCGAACGTTTATATCATTTGATC	Fw Cas4/1_2 VB LIC
BN1044	GGTAAAAAGACGAATGATGCATCCTAACATTGGAAGTGGATAA	Rv Cas4/1_2 VB LIC
BN1050	AAGGATCCTTAGGAGGGCGCTAGATGCGCTCCATCCCCCCATC	Fw BamHI Cas12b
BN1051	TTGAATTCTTAAATATCCCCCGTGTTTTCAC	Rv EcoRI Cas12b

## Sheet: Table S3
Table S3. Mutations in cas genes
Genes	V-A	V-B
cas4	K70A	K81A
dcas12 (RuvC)	D917A, E1006A	E848A, D977A
cas12 (PI)	K613A, K617A	R122A, G143P
