# Supplementary material for: Adaptation by Type V-A and V-B CRISPR-Cas Systems Demonstrates Conserved Protospacer Selection Mechanisms Between Diverse CRISPR-Cas Types
Source: CRISPR J. 2022 Aug 12;5(4):536–47. doi: 10.1089/crispr.2021.0150 (PMC9419969; doi:10.1089/crispr.2021.0150)
Supplement: Supplemental data [file Suppl_TableS4.xlsx]

## Sheet: Sheet1
Table S4. Plasmid cloning strategy
Name	cloning stragy	template	Description
pCas_adaptation
pCas4_1_2_VA_pre1	Ligation In dependent Cloning (LIC)	pY002 (addgene #69975))	PCR insert using BN1034, BN1035
pCas4_1_2_VA_pre2	Round-the-horn PCR	pCas4_1_2_VA_pre	PCR insert using BG14039, BG14040
pCas4_1_Δ2_VA	Three point ligation	pCas4_1_2 VA	Digested BB with HindIII & KpnI
			PCR part 1 (BG14426 and BG14427) digested with HindIII & BsmI
			PCR part 2 (BG14428 and BG14429) and digested with BsmI & KpnI
pCasΔ4_1_2_VA	Three point ligation	pCas4_1_2 VA	Digested BB with AflII & HindIII
			PCR part 1 (BG14434 and BG14435) and digested with AflII & BsmI
			PCR part 2 (BG14436 and BG14437) and digested with BsmI & HindIII
pCas-mut4_1_2_VA	Three point ligation	pCas4_1_2 VA	Digested BB with AflII & HindIII
			PCR part 1 (BG14438 and BG14439) and digested with AflII & BsmI
			PCR part 2 (BG14440 and BG14441) and digested with BsmI & HindIII
pCas4/1_2 _VB	Ligation In dependent Cloning (LIC)	pZ001 (addgene #70166)	PCR insert using BN1043, BN1044
pCas-4/1Δ2_VB	Three point ligation	pCas4/1_2 VB	Digested BB with XmaI & BamHI
			PCR part 1 (BG14430 and BG14431) and digested with XmaI & BsmI
			PCR part 2 (BG14432 and BG14433) and digested with BsmI & BamHI
pCas-mut4/1_2_VB	Three point ligation	pCas4/1_2 VB	Digested BB with AflII & XmaI
			PCR part 1 (BG14438 and BG14439) and digested with AflII
			PCR part 2 (BG14440 and BG14441) and digested with XmaI
pCas_4(I-U)/1_2	Gibson	pCas4/1-2LR (Almendros et al., 2019)	PCR insert (BG14442 and BG14443)
		pCas4/1_2 VB	PCR backbone (BG14444 and BG14445)
pCas4_1_2_VA_corrected	Round-the-horn PCR	pCas4_1_2_VA	PCR backbone (BG22746 and BG22850)
pCas4_1_Δ2_VA_corrected	Round-the-horn PCR	pCas4_1_Δ2_VA	PCR backbone (BG22746 and BG22850)
pCasΔ4_1_2_VA_corrected	Round-the-horn PCR	pCasΔ4_1_2_VA	PCR backbone (BG22746 and BG22976)
pCas-mut4_1_2_VA_corrected	Round-the-horn PCR	pCas-mut4_1_2_VA	PCR backbone (BG22746 and BG22850)
pCas4/1_2 _VB_corrected	Round-the-horn PCR	pCas4/1_2 _VB	PCR backbone (BG22746 and BG22851)
pCas-4/1Δ2_VB_corrected	Round-the-horn PCR	pCas-4/1Δ2_VB	PCR backbone (BG22746 and BG22851)
pCas-mut4/1_2_VB_corrected	Round-the-horn PCR	pCas-mut4/1_2_VB	PCR backbone (BG22746 and BG22851)
pCas_4(I-U)/1_2_corrected	Round-the-horn PCR	pCas_4(I-U)/1_2	PCR backbone (BG22746 and BGBG22977)
pCas_effector
pCas12a	Round-the-horn PCR	pACYC_Cas12a_Cas412	PCR backbone (BG15060 and BG15061)
pCas12a(RuvC)	Digestion and ligation	pCas12a	Digested with SapI & SpeI
		pRham_dCpf1	Digested with SapI & SpeI
pCas12a(PI)	Digestion and ligation	pCas12a	Digested with SapI & SpeI
		pRham_Cpf1PI	Digested with SapI & SpeI
pCas12b	Digestion and ligation	pACYC-duet	Digested with EcoRI & BamHI
		pZ001 (addgene #70166)	PCR (BN1050 & BN1051) and digested with EcoRI and BamHI
pCas12b (RuvC)	Gibson	pCas12b	PCR part 1 (BG23391 and BG23391)
			PCR part 2 (BG23391 and BG23391)
pCas12b (PI)	Goldengate with inserted created by two oligos	pCas12b	PCR (BG15490 & BG15491) and digested with BsaI
		oligo inserts annealed	BG15492 & BG15493
pCas12b_corrected	Round-the-horn PCR	pCas12b	PCR (BG22593 and BG22594)
pCas12b (RuvC)_corrected	Round-the-horn PCR	pCas12b (RuvC	PCR (BG22593 and BG22594)
pCas12b (PI)_corrected	Round-the-horn PCR	pCas12b (PI)	PCR (BG22593 and BG22594)
pTarget
pTarget	Gibson	p2A-T(addgene # 29665)	PCR (BG22880 and BG22881)
		pUA66	PCR (BG22882 and BG22883)
PS_VA	Round-the-horn PCR	pTarget	PCR (BG22992 and BG22979)
Priming_VA	Round-the-horn PCR	pTarget	PCR (BG22992 and BG22980)
PS_VB	Round-the-horn PCR	pTarget	PCR (BG22992 and BG22981)
Priming_VB	Round-the-horn PCR	pTarget	PCR (BG22992 and BG22982)
